# Supplementary material for: Photosynthetic Linear Electron Flow Drives CO2 Assimilation in Maize Leaves
Source: Int J Mol Sci. 2021 May 5;22(9):4894. doi: 10.3390/ijms22094894 (PMC8124781; doi:10.3390/ijms22094894)
Supplement: Supplementary file 1 [file ijms-22-04894-s001.zip]

Archive with 1 entries (1 files):
- ijms-1174299-supplementary.pdf
